# Supplementary material for: Phytochemicals Recovery from Grape Pomace: Extraction Improvement and Chemometric Study
Source: Foods. 2023 Feb 24;12(5):959. doi: 10.3390/foods12050959 (PMC10001001; doi:10.3390/foods12050959)
Supplement: Supplementary file 1 [file foods-12-00959-s001.zip]

Archive with 1 entries (1 files):
- foods-2191260-supplementary.pdf
